# Supplementary material for: HDAC7 promotes NSCLC proliferation and metastasis via stabilization by deubiquitinase USP10 and activation of β-catenin-FGF18 pathway
Source: J Exp Clin Cancer Res. 2022 Mar 11;41:91. doi: 10.1186/s13046-022-02266-9 (PMC8915541; doi:10.1186/s13046-022-02266-9)
Supplement: Supplementary file 4 — Additional file 4. [file 13046_2022_2266_MOESM4_ESM.xlsx]

## Sheet: Sheet1
gene_symbol	SKLU1CON1	SKLU1CON2	SKLU1CON3	SKLU1OE1	SKLU1OE2	SKLU1OE3
FGF9	0.01	0.01	0.02	0.07	0.06	0.06
FGF18	1.69	1.33	1.47	12.64	11.26	12.15
FGF14	0.35	0.46	0.28	1.2	1.07	0.88

## Sheet: Sheet2
st_gene_id	gene_id	gene_symbol	exp_SKLU1CON1	exp_SKLU1CON2	exp_SKLU1CON3	exp_SKLU1OE1	exp_SKLU1OE2	exp_SKLU1OE3	read_count_SKLU1CON1	read_count_SKLU1CON2	read_count_SKLU1CON3	read_count_SKLU1OE1	read_count_SKLU1OE2	read_count_SKLU1OE3	average_exp_SKLU1_CON	average_exp_SKLU1_OE	average_read_count_SKLU1_CON	average_read_count_SKLU1_OE
G9606_22115	2264	FGFR4	27.77	30.45	31.29	17.67	16.15	17.19	1590	1783	1838	960	874	955	29.8367	17.0033	1737	929.667
G9606_2453	2261	FGFR3	0.11	0.11	0.11	0.12	0.22	0.12	8	9	9	9	16	9	0.11	0.153333	8.66667	11.3333
G9606_1115	2263	FGFR2	1.2	0.81	0.45	1.23	1.17	1.76	72.59	52.85	30.28	76.35	77.83	111.29	0.82	1.38667	51.9067	88.49
G9606_2888	2260	FGFR1	57.27	60.93	59.96	55.48	52.76	51.75	5161.97	5597.06	5573.9	4794.87	4438.72	4539.5	59.3867	53.33	5444.31	4591.03
G9606_25759	2254	FGF9	0.01	0.01	0.02	0.07	0.06	0.06	1	1	2	6	5	5	0.0133333	0.0633333	1.33333	5.33333
G9606_7227	2253	FGF8	0.06	0.06	0	0.07	0	0	1	1	0	1	0	0	0.04	0.0233333	0.666667	0.333333
G9606_32049	2252	FGF7	11.28	9.08	8.52	12.41	10.98	11.26	845	696	651	885	782	819	9.62667	11.55	730.667	828.667
G9606_3357	2250	FGF5	43.62	42.6	39.43	25.41	27.65	24.15	4466.05	4464.65	4124.84	2472.04	2687.65	2404.68	41.8833	25.7367	4351.85	2521.46
G9606_29606	27006	FGF22	0.22	0	0	0.11	0.11	0	2	0	0	1	1	0	0.0733333	0.0733333	0.666667	0.666667
G9606_4557	26291	FGF21	0.04	0.12	0.04	0	0	0.04	1	3	1	0	0	1	0.0666667	0.0133333	1.66667	0.333333
G9606_29819	26281	FGF20	0	0.05	0	0	0.06	0	0	1	0	0	1	0	0.0166667	0.02	0.333333	0.333333
G9606_35061	2247	FGF2	15.41	13.16	11.56	15.76	17.35	15.89	1994.41	1742.38	1526.41	1942.78	2134.98	1996.54	13.3767	16.3333	1754.4	2024.77
G9606_31539	8817	FGF18	1.69	1.33	1.47	12.64	11.26	12.15	63	51	56	450	400	441	1.49667	12.0167	56.6667	430.333
G9606_10773	8822	FGF17	0.24	0.27	0.2	0.14	0.16	0.09	8	11	7	6	6	4	0.236667	0.13	8.66667	5.33333
G9606_6435	2259	FGF14	0.35	0.46	0.28	1.2	1.07	0.88	17	23	14	56	50	42	0.363333	1.05	18	49.3333
G9606_18796	2258	FGF13	0.75	0.63	0.75	1.36	1	0.91	34.42	27.35	33	58.43	40	37.02	0.71	1.09	31.59	45.15
G9606_8657	2257	FGF12	0.03	0.02	0.03	0.04	0.04	0.08	3	3	4	5	5	9	0.0266667	0.0533333	3.33333	6.33333
G9606_10888	2256	FGF11	0.2	0.21	0.07	0.19	0.07	0.09	10	10	4	9	4	4	0.16	0.116667	8	5.66667
G9606_32085	2255	FGF10	0.08	0.09	0.17	0.08	0.09	0.09	7.41	6.3	9.09	7.15	8.23	8.54	0.113333	0.0866667	7.6	7.97333
G9606_4206	2246	FGF1	0.21	0.41	0.25	0.15	0.31	0.12	15.57	30.42	18.15	10.19	22.01	8.87	0.29	0.193333	21.38	13.69
